# Supplementary material for: KLF-1 orchestrates a xenobiotic detoxification program essential for longevity of mitochondrial mutants
Source: Nat Commun. 2019 Jul 25;10:3323. doi: 10.1038/s41467-019-11275-w (PMC6658563; doi:10.1038/s41467-019-11275-w)
Supplement: Supplementary file 4 — Supplementary Data 1 [file 41467_2019_11275_MOESM4_ESM.xlsx]

## Sheet: Sheet1
List of genes which expression is changed in isp-1;ctb-1 mutant and is not affected by developmental klf-1 RNAi, but is brought to wild type levels by klf-1 RNAi in adulthood.
Symbol	Description	GOBiologicalProcess	GOCellularComponent	GOMolecularFunction
C50F7.5	Protein C50F7.5	---	---	---
K07C11.7	Protein K07C11.7	---	---	hydrolase activity [GO:0016787]
coel-1	Protein COEL-1	---	---	---
ugt-62	Protein UGT-62	lipid glycosylation [GO:0030259]; carbohydrate metabolic process [GO:0005975]; metabolic process [GO:0008152]; positive regulation of growth rate [GO:0040010]	integral to membrane [GO:0016021]	carbohydrate binding [GO:0030246]; transferase activity, transferring hexosyl groups [GO:0016758]
C05E11.15	ncRNA	---	---	---
CELE_C14C6.5	Protein C14C6.5	---	---	---
cyp-34A8	Protein CYP-34A8	oxidation-reduction process [GO:0055114]	integral to membrane [GO:0016021]	monooxygenase activity [GO:0004497]; iron ion binding [GO:0005506]; oxidoreductase activity, acting on paired donors, with incorporation or reduction of molecular oxygen [GO:0016705]; heme binding [GO:0020037]; electron carrier activity [GO:0009055]
CELE_C17H12.6	Protein C17H12.6	---	---	---
col-80	Protein COL-80	collagen and cuticulin-based cuticle development [GO:0040002]	integral to membrane [GO:0016021]	structural constituent of cuticle [GO:0042302]
CELE_Y48B6A.19	ncRNA	---	---	---
col-8	Protein COL-8	---	---	structural constituent of cuticle [GO:0042302]
gst-4	Protein GST-4	glutathione metabolic process [GO:0006749]; biological_process [GO:0008150]	cellular_component [GO:0005575]; contractile fiber [GO:0043292]	glutathione transferase activity [GO:0004364]; protein binding [GO:0005515]
grd-3	Protein GRD-3	response to other organism [GO:0051707]; positive regulation of multicellular organism growth [GO:0040018]; cell communication [GO:0007154]; locomotion [GO:0040011]; molting cycle, collagen and cuticulin-based cuticle [GO:0018996]	extracellular region [GO:0005576]	receptor binding [GO:0005102]
W02D9.6	Protein W02D9.6	---	---	---
CELE_Y45F10B.13	Protein Y45F10B.13	---	---	---
dod-23	Protein DOD-23	determination of adult lifespan [GO:0008340]	---	---
C48B4.1	Protein C48B4.1	oxidation-reduction process [GO:0055114]; fatty acid metabolic process [GO:0006631]	peroxisome [GO:0005777]	acyl-CoA dehydrogenase activity [GO:0003995]; flavin adenine dinucleotide binding [GO:0050660]; oxidoreductase activity, acting on the CH-CH group of donors [GO:0016627]; acyl-CoA oxidase activity [GO:0003997]
T12A7.11	ncRNA	---	---	---
sdz-9	Protein SDZ-9	---	---	---
ketn-1	Protein KETN-1	positive regulation of growth rate [GO:0040010]	I band [GO:0031674]	protein binding [GO:0005515]
ugt-21	Protein UGT-21	lipid glycosylation [GO:0030259]; carbohydrate metabolic process [GO:0005975]; metabolic process [GO:0008152]	---	carbohydrate binding [GO:0030246]; transferase activity, transferring hexosyl groups [GO:0016758]
F27E5.1	Protein F27E5.1	lipid metabolic process [GO:0006629]	lysosome [GO:0005764]	hydrolase activity [GO:0016787]
F35D2.2	Protein F35D2.2	---	---	---
ugt-30	Protein UGT-30	lipid glycosylation [GO:0030259]; carbohydrate metabolic process [GO:0005975]; metabolic process [GO:0008152]	integral to membrane [GO:0016021]	carbohydrate binding [GO:0030246]; transferase activity, transferring hexosyl groups [GO:0016758]
col-98	Protein COL-98	body morphogenesis [GO:0010171]; locomotion [GO:0040011]	integral to membrane [GO:0016021]	structural constituent of cuticle [GO:0042302]
ptr-22	Protein PTR-22	positive regulation of multicellular organism growth [GO:0040018]; locomotion [GO:0040011]; molting cycle, collagen and cuticulin-based cuticle [GO:0018996]	integral to membrane [GO:0016021]; membrane [GO:0016020]	hedgehog receptor activity [GO:0008158]
F42A10.3	Protein F42A10.3	---	---	methyltransferase activity [GO:0008168]
CELE_Y6G8.2	Protein Y6G8.2	---	---	---
F56A4.9	Protein F56A4.9	---	membrane [GO:0016020]	---
CELE_B0281.3	Protein B0281.3	---	---	zinc ion binding [GO:0008270]; protein binding [GO:0005515]
cyp-14A1	Protein CYP-14A1	oxidation-reduction process [GO:0055114]	integral to membrane [GO:0016021]	monooxygenase activity [GO:0004497]; iron ion binding [GO:0005506]; oxidoreductase activity, acting on paired donors, with incorporation or reduction of molecular oxygen [GO:0016705]; heme binding [GO:0020037]; electron carrier activity [GO:0009055]
ZK742.8	ncRNA	---	---	---
F55F3.2	Protein F55F3.2	metabolic process [GO:0008152]; locomotion [GO:0040011]	---	carboxylesterase activity [GO:0004091]; hydrolase activity [GO:0016787]
col-160	Protein COL-160	---	integral to membrane [GO:0016021]	structural constituent of cuticle [GO:0042302]
ugt-19	Protein UGT-19	lipid glycosylation [GO:0030259]; carbohydrate metabolic process [GO:0005975]; metabolic process [GO:0008152]	integral to membrane [GO:0016021]	carbohydrate binding [GO:0030246]; transferase activity, transferring hexosyl groups [GO:0016758]
F38B6.4	Protein F38B6.4	biosynthetic process [GO:0009058]; 'de novo' IMP biosynthetic process [GO:0006189]; purine base biosynthetic process [GO:0009113]	cytoplasm [GO:0005737]	phosphoribosylglycinamide formyltransferase activity [GO:0004644]; hydroxymethyl-, formyl- and related transferase activity [GO:0016742]; phosphoribosylformylglycinamidine cyclo-ligase activity [GO:0004641]; metal ion binding [GO:0046872]; ATP binding [GO:0005524]; phosphoribosylamine-glycine ligase activity [GO:0004637]; catalytic activity [GO:0003824]
col-103	Protein COL-103	locomotion [GO:0040011]	integral to membrane [GO:0016021]	structural constituent of cuticle [GO:0042302]
CELE_C45B11.9	Protein C45B11.9	---	---	---
CELE_Y43B11AL.1	Protein Y43B11AL.1	---	---	---
cca-1	Protein CCA-1	positive regulation of action potential [GO:0045760]; regulation of pharyngeal pumping [GO:0043051]; regulation of calcium ion transport via voltage-gated calcium channel activity [GO:0051925]; ion transport [GO:0006811]; calcium ion transport [GO:0006816]; membrane depolarization [GO:0051899]; transmembrane transport [GO:0055085]	voltage-gated calcium channel complex [GO:0005891]; integral to membrane [GO:0016021]; membrane [GO:0016020]	voltage-gated calcium channel activity [GO:0005245]; low voltage-gated calcium channel activity [GO:0008332]; ion channel activity [GO:0005216]
abf-2	Protein ABF-2	---	---	---
C52A10.2	Protein C52A10.2	metabolic process [GO:0008152]	---	carboxylesterase activity [GO:0004091]; hydrolase activity [GO:0016787]
Y71G12B.22	Protein Y71G12B.22	---	---	---
vps-32.2	Protein VPS-32.2	nematode larval development [GO:0002119]; protein transport [GO:0015031]; positive regulation of growth rate [GO:0040010]; growth [GO:0040007]; embryo development ending in birth or egg hatching [GO:0009792]; locomotion [GO:0040011]; molting cycle, collagen and cuticulin-based cuticle [GO:0018996]	---	---
lrx-1	Protein LRX-1	---	---	---
CELE_Y51A2D.13	Protein Y51A2D.13	metabolic process [GO:0008152]	---	catalytic activity [GO:0003824]
CELE_C54F6.15	Protein C54F6.15	---	---	---
F26F12.4	Protein F26F12.4	---	integral to membrane [GO:0016021]	---
col-20	Protein COL-20	body morphogenesis [GO:0010171]	integral to membrane [GO:0016021]	structural constituent of cuticle [GO:0042302]
H29C22.1	Protein H29C22.1	---	---	---
ref-2	Protein REF-2	transcription initiation, DNA-dependent [GO:0006352]; nematode larval development [GO:0002119]; hermaphrodite genitalia development [GO:0040035]; oviposition [GO:0018991]; locomotion [GO:0040011]; neuron fate specification [GO:0048665]	intracellular [GO:0005622]; nucleus [GO:0005634]; cytoplasm [GO:0005737]	zinc ion binding [GO:0008270]
F54F12.4	ncRNA	---	---	---
cyp-13A11	Protein CYP-13A11	oxidation-reduction process [GO:0055114]	integral to membrane [GO:0016021]	monooxygenase activity [GO:0004497]; iron ion binding [GO:0005506]; oxidoreductase activity, acting on paired donors, with incorporation or reduction of molecular oxygen [GO:0016705]; heme binding [GO:0020037]; electron carrier activity [GO:0009055]
C16E9.17	ncRNA	---	---	---
fkb-3	Protein FKB-3	protein peptidyl-prolyl isomerization [GO:0000413]; determination of adult lifespan [GO:0008340]; peptidyl-proline modification [GO:0018208]; protein folding [GO:0006457]	membrane [GO:0016020]	peptidyl-prolyl cis-trans isomerase activity [GO:0003755]; FK506 binding [GO:0005528]
F57B1.9	Protein F57B1.9	---	integral to membrane [GO:0016021]	---
F52E10.4	Protein F52E10.4	---	---	protein binding [GO:0005515]
Y34B4A.5	Protein Y34B4A.5	---	---	---
Y69E1A.5	Protein Y69E1A.5	---	---	---
sodh-1	Protein SODH-1	determination of adult lifespan [GO:0008340]; oxidation-reduction process [GO:0055114]	---	zinc ion binding [GO:0008270]; transferase activity, transferring acyl groups other than amino-acyl groups [GO:0016747]; oxidoreductase activity [GO:0016491]
R08E5.3	Protein R08E5.3	metabolic process [GO:0008152]; tRNA modification [GO:0006400]	---	methyltransferase activity [GO:0008168]; tRNA (guanine-N7-)-methyltransferase activity [GO:0008176]
tbx-8	Protein TBX-8	embryonic body morphogenesis [GO:0010172]; regulation of transcription, DNA-dependent [GO:0006355]; nematode larval development [GO:0002119]; body morphogenesis [GO:0010171]; growth [GO:0040007]; embryo development ending in birth or egg hatching [GO:0009792]; regulation of transcription from RNA polymerase II promoter [GO:0006357]	transcription factor complex [GO:0005667]; nucleus [GO:0005634]	DNA binding [GO:0003677]; sequence-specific DNA binding transcription factor activity [GO:0003700]; RNA polymerase II distal enhancer sequence-specific DNA binding transcription factor activity [GO:0003705]
CELE_F55G11.8	Protein F55G11.8	---	---	---
ceh-43	Protein CEH-43	embryo development [GO:0009790]; reproduction [GO:0000003]; regulation of transcription, DNA-dependent [GO:0006355]; nematode larval development [GO:0002119]; growth [GO:0040007]; embryo development ending in birth or egg hatching [GO:0009792]; cell adhesion [GO:0007155]; locomotion [GO:0040011]	nucleus [GO:0005634]	sequence-specific DNA binding [GO:0043565]; sequence-specific DNA binding transcription factor activity [GO:0003700]; transcription regulatory region sequence-specific DNA binding [GO:0000976]
CELE_Y105C5A.8	Protein Y105C5A.8	---	---	---
Y20F4.4	Protein Y20F4.4	---	---	---
C50A2.3	Protein C50A2.3	---	integral to membrane [GO:0016021]	---
F40E10.5	Protein F40E10.5	---	---	---
T09B9.2	Protein T09B9.2	transmembrane transport [GO:0055085]	integral to membrane [GO:0016021]	---
M60.2	Protein M60.2	defense response [GO:0006952]	---	hydrolase activity, acting on ester bonds [GO:0016788]
K08D10.14	Protein K08D10.14	---	---	---
CELE_C08B6.4	Protein C08B6.4	chitin catabolic process [GO:0006032]; cell wall macromolecule catabolic process [GO:0016998]	---	chitinase activity [GO:0004568]
F28C6.1	Protein F28C6.1	regulation of transcription, DNA-dependent [GO:0006355]; embryo development ending in birth or egg hatching [GO:0009792]	nucleus [GO:0005634]	sequence-specific DNA binding transcription factor activity [GO:0003700]
CELE_D1086.5	Protein D1086.5	---	---	---
CELE_R10D12.1	Protein R10D12.1	---	---	---
cyp-33C2	Protein CYP-33C2	oxidation-reduction process [GO:0055114]	---	monooxygenase activity [GO:0004497]; iron ion binding [GO:0005506]; oxidoreductase activity, acting on paired donors, with incorporation or reduction of molecular oxygen [GO:0016705]; heme binding [GO:0020037]; electron carrier activity [GO:0009055]
epg-2	Protein EPG-2	mitotic spindle organization [GO:0007052]; nematode larval development [GO:0002119]; embryo development ending in birth or egg hatching [GO:0009792]	cytoplasm [GO:0005737]	---
F45D3.3	Protein F45D3.3	---	---	---
cutl-18	Protein CUTL-18	---	integral to membrane [GO:0016021]	---
F47E1.2	Protein F47E1.2	transport [GO:0006810]; transmembrane transport [GO:0055085]	integral to membrane [GO:0016021]; membrane [GO:0016020]	transporter activity [GO:0005215]
sdz-31	Protein SDZ-31	transport [GO:0006810]	integral to membrane [GO:0016021]	oxygen transporter activity [GO:0005344]
ceh-32	Protein CEH-32	regulation of transcription, DNA-dependent [GO:0006355]; nematode larval development [GO:0002119]; body morphogenesis [GO:0010171]; positive regulation of growth rate [GO:0040010]; growth [GO:0040007]; embryo development ending in birth or egg hatching [GO:0009792]; locomotion [GO:0040011]; post-embryonic morphogenesis [GO:0009886]	nucleus [GO:0005634]	DNA binding [GO:0003677]; sequence-specific DNA binding [GO:0043565]; sequence-specific DNA binding transcription factor activity [GO:0003700]
dsl-2	Protein DSL-2	regulation of cell proliferation [GO:0042127]; regulation of meiosis [GO:0040020]; cell communication [GO:0007154]	membrane [GO:0016020]	---
K09C6.9	Protein K09C6.9	---	---	---
CELE_Y9C9A.16	Protein Y9C9A.16	---	---	---
Y48C3A.3	Protein Y48C3A.3	---	---	---
CELE_Y69H2.14	Protein Y69H2.14	---	---	structural constituent of cuticle [GO:0042302]
CELE_Y106G6H.9	Protein Y106G6H.9	---	---	---
C18H7.14	ncRNA	---	---	---
F56A4.3	Protein F56A4.3	---	---	---
F21D5.9	Protein F21D5.9	---	intracellular [GO:0005622]	zinc ion binding [GO:0008270]
amt-1	Protein AMT-1	ammonium transmembrane transport [GO:0072488]	integral to membrane [GO:0016021]; membrane [GO:0016020]	ammonium transmembrane transporter activity [GO:0008519]
CELE_B0238.12	Protein B0238.12	---	---	---
CELE_C17H12.31	ncRNA	---	---	---
H11L12.1	Protein H11L12.1	---	---	---
R07E5.4	Protein R07E5.4	---	---	---
CELE_R52.6	Protein R52.6	---	---	---
CELE_Y37A1B.5	Protein Y37A1B.5	---	---	---
T27E4.17	ncRNA	---	---	---
col-101	Protein COL-101	positive regulation of growth rate [GO:0040010]	integral to membrane [GO:0016021]	structural constituent of cuticle [GO:0042302]
C25F6.10	ncRNA	---	---	---
CELE_B0238.18	ncRNA	---	---	---
CELE_B0238.18	ncRNA	---	---	---
CELE_K08C9.6	Protein K08C9.6	---	---	---
K03B8.18	ncRNA	---	---	---
CELE_B0280.7	Protein B0280.7	---	---	---
cyp-35A2	Protein CYP-35A2	response to xenobiotic stimulus [GO:0009410]; oxidation-reduction process [GO:0055114]	---	monooxygenase activity [GO:0004497]; iron ion binding [GO:0005506]; oxidoreductase activity, acting on paired donors, with incorporation or reduction of molecular oxygen [GO:0016705]; heme binding [GO:0020037]; electron carrier activity [GO:0009055]
tbx-38	Protein TBX-38	regulation of transcription, DNA-dependent [GO:0006355]; pharynx development [GO:0060465]	nucleus [GO:0005634]	sequence-specific DNA binding transcription factor activity [GO:0003700]
col-93	Protein COL-93	nematode larval development [GO:0002119]; body morphogenesis [GO:0010171]; morphogenesis of an epithelium [GO:0002009]; growth [GO:0040007]; locomotion [GO:0040011]	---	---
R11.4	Protein R11.4	---	integral to membrane [GO:0016021]	---
F59D6.3	Protein F59D6.3	proteolysis [GO:0006508]	integral to membrane [GO:0016021]	aspartic-type endopeptidase activity [GO:0004190]
srh-211	Protein SRH-211	---	integral to membrane [GO:0016021]	---
CELE_F55G11.2	Protein F55G11.2	---	---	---
CELE_B0280.17	Protein B0280.17	---	---	---
F53G2.3	Protein F53G2.3	---	---	---
cdr-1	Protein CDR-1	positive regulation of growth rate [GO:0040010]; response to cadmium ion [GO:0046686]	lysosome [GO:0005764]; integral to membrane [GO:0016021]	molecular_function [GO:0003674]
clec-41	Protein CLEC-41	negative regulation of multicellular organism growth [GO:0040015]; positive regulation of growth rate [GO:0040010]; locomotion [GO:0040011]	---	carbohydrate binding [GO:0030246]; binding [GO:0005488]
F14F9.4	Protein F14F9.4	---	---	---
W01C9.2	Protein W01C9.2	---	---	---
C53A3.2	Protein C53A3.2	metabolic process [GO:0008152]	---	phosphatase activity [GO:0016791]; hydrolase activity [GO:0016787]; catalytic activity [GO:0003824]
T24F1.4	Protein T24F1.4	---	integral to membrane [GO:0016021]	---
CELE_F55B12.10	Protein F55B12.10	---	---	---
nhr-287	Protein NHR-287	regulation of transcription, DNA-dependent [GO:0006355]; steroid hormone mediated signaling pathway [GO:0043401]	nucleus [GO:0005634]	sequence-specific DNA binding transcription factor activity [GO:0003700]; steroid hormone receptor activity [GO:0003707]
djr-1.2	Protein DJR-1.2	---	---	---
Y47G7B.2	Protein Y47G7B.2	---	integral to membrane [GO:0016021]	---
K08A2.2	Protein K08A2.2	---	---	---
svh-1	Protein SVH-1	proteolysis [GO:0006508]	integral to membrane [GO:0016021]; membrane [GO:0016020]	scavenger receptor activity [GO:0005044]; serine-type endopeptidase activity [GO:0004252]
col-142	Protein COL-142	---	integral to membrane [GO:0016021]	structural constituent of cuticle [GO:0042302]
K09C6.6	Protein K09C6.6	---	integral to membrane [GO:0016021]	---
F25A2.1	Protein F25A2.1	lipid metabolic process [GO:0006629]	---	triglyceride lipase activity [GO:0004806]
arrd-4	Protein ARRD-4	---	---	---
CELE_K03D3.2	Protein K03D3.2	---	---	---
nspd-7	Protein NSPD-7	---	---	---
col-143	Protein COL-143	---	integral to membrane [GO:0016021]	structural constituent of cuticle [GO:0042302]
R12B2.7	Protein R12B2.7	---	integral to membrane [GO:0016021]	---
CELE_F17C11.4	Protein F17C11.4	---	---	---
cpr-5	Protein CPR-5	proteolysis [GO:0006508]	---	cysteine-type peptidase activity [GO:0008234]
ife-5	Protein IFE-5	translational initiation [GO:0006413]	cytoplasm [GO:0005737]	translation initiation factor activity [GO:0003743]; RNA binding [GO:0003723]
CELE_R04B5.11	Protein R04B5.11	---	---	---
CELE_C50B6.7	Protein C50B6.7	---	---	cation binding [GO:0043169]; catalytic activity [GO:0003824]
str-164	Protein STR-164	---	integral to membrane [GO:0016021]	---
CELE_C16C4.1	Protein C16C4.1	---	---	---
cyp-13A2	Protein CYP-13A2	oxidation-reduction process [GO:0055114]	integral to membrane [GO:0016021]	monooxygenase activity [GO:0004497]; iron ion binding [GO:0005506]; oxidoreductase activity, acting on paired donors, with incorporation or reduction of molecular oxygen [GO:0016705]; heme binding [GO:0020037]; electron carrier activity [GO:0009055]
CELE_DC2.5	Protein DC2.5	---	---	---
oac-7	Protein OAC-7	---	integral to membrane [GO:0016021]	transferase activity, transferring acyl groups other than amino-acyl groups [GO:0016747]
ugt-17	Protein UGT-17	lipid glycosylation [GO:0030259]; carbohydrate metabolic process [GO:0005975]; metabolic process [GO:0008152]	integral to membrane [GO:0016021]	carbohydrate binding [GO:0030246]; transferase activity, transferring hexosyl groups [GO:0016758]
col-95	Protein COL-95	---	integral to membrane [GO:0016021]	structural constituent of cuticle [GO:0042302]
aldo-1	Protein ALDO-1	glycolysis [GO:0006096]	cellular_component [GO:0005575]	fructose-bisphosphate aldolase activity [GO:0004332]; identical protein binding [GO:0042802]
F41G3.1	Protein F41G3.1	---	integral to membrane [GO:0016021]	---
clec-10	Protein CLEC-10	---	---	carbohydrate binding [GO:0030246]; binding [GO:0005488]
C29E6.14	ncRNA	---	---	---
CELE_C05B5.2	Protein C05B5.2	---	---	---
sri-57	Protein SRI-57	---	integral to membrane [GO:0016021]	---
CELE_T26G10.5	Protein T26G10.5	---	---	---
ncx-9	Protein NCX-9	locomotion [GO:0040011]; transmembrane transport [GO:0055085]	integral to membrane [GO:0016021]	---
CELE_C08A9.9	Protein C08A9.9	---	---	---
dyla-1	Protein DYLA-1	---	---	---
D1053.3	Protein D1053.3	---	---	---
CELE_F59C6.18	Protein F59C6.18	---	---	inorganic diphosphatase activity [GO:0004427]; magnesium ion binding [GO:0000287]
T22B7.4	Protein T22B7.4	---	---	---
gst-6	Protein GST-6	biological_process [GO:0008150]	cellular_component [GO:0005575]	---
K02F2.10	ncRNA	cell migration [GO:0016477]; reproduction [GO:0000003]; regulation of cell proliferation [GO:0042127]; nematode larval development [GO:0002119]; hermaphrodite genitalia development [GO:0040035]; regulation of meiosis [GO:0040020]; morphogenesis of an epithelium [GO:0002009]; gonad development [GO:0008406]; growth [GO:0040007]; embryo development ending in birth or egg hatching [GO:0009792]	---	---
F35G12.14	ncRNA	---	---	---
skr-12	Protein SKR-12	reproduction [GO:0000003]; meiotic chromosome segregation [GO:0045132]; ubiquitin-dependent protein catabolic process [GO:0006511]	---	---
C07A9.9	Protein C07A9.9	---	---	---
CELE_W08D2.13	ncRNA	---	---	---
T25D3.5	ncRNA	---	---	---
CELE_K08E7.8	Protein K08E7.8	---	---	protein binding [GO:0005515]
Y46H3C.6	Protein Y46H3C.6	---	---	---
col-150	Protein COL-150	---	integral to membrane [GO:0016021]	structural constituent of cuticle [GO:0042302]
srz-4	Protein SRZ-4	gastrulation with mouth forming first [GO:0001703]; embryo development ending in birth or egg hatching [GO:0009792]; embryo development [GO:0009790]	integral to membrane [GO:0016021]	---
ZC196.2	Protein ZC196.2	---	---	structural molecule activity [GO:0005198]
sdz-21	Protein SDZ-21	---	integral to membrane [GO:0016021]	---
F49E10.25	ncRNA	---	---	---
F55E10.8	ncRNA	---	---	---
fbxa-113	Protein FBXA-113	---	---	---
C25F9.9	Protein C25F9.9	---	---	---
K08A8.17	ncRNA	---	---	---
CELE_C54C8.12	Protein C54C8.12	---	---	---
K04F1.9	Protein K04F1.9	---	---	---
nspc-15	Protein NSPC-15	---	---	---
CELE_F36D1.5	Protein F36D1.5	---	---	---
F48C1.11	Protein F48C1.11	---	---	---
frpr-1	Protein FRPR-1	G-protein coupled receptor signaling pathway [GO:0007186]	integral to membrane [GO:0016021]	---
F41C3.1	Protein F41C3.1	---	---	---
F35C11.3	Protein F35C11.3	protein phosphorylation [GO:0006468]	---	protein kinase activity [GO:0004672]; protein tyrosine kinase activity [GO:0004713]; ATP binding [GO:0005524]
K08D10.9	Protein K08D10.9	---	---	---
K02D3.1	Protein K02D3.1	---	---	---
F07C4.12	Protein F07C4.12	metabolic process [GO:0008152]	---	carboxylesterase activity [GO:0004091]; hydrolase activity [GO:0016787]
CELE_F40F12.3	Protein F40F12.3	---	---	---
C31H2.4	Protein C31H2.4	aromatic amino acid family metabolic process [GO:0009072]; oxidation-reduction process [GO:0055114]	---	4-hydroxyphenylpyruvate dioxygenase activity [GO:0003868]; oxidoreductase activity, acting on single donors with incorporation of molecular oxygen [GO:0016701]
lact-1	Protein LACT-1	---	---	---
cyp-14A4	Protein CYP-14A4	oxidation-reduction process [GO:0055114]	integral to membrane [GO:0016021]	monooxygenase activity [GO:0004497]; iron ion binding [GO:0005506]; oxidoreductase activity, acting on paired donors, with incorporation or reduction of molecular oxygen [GO:0016705]; heme binding [GO:0020037]; electron carrier activity [GO:0009055]
srh-2	Protein SRH-2	---	integral to membrane [GO:0016021]	---
W07E11.6	ncRNA	---	---	---
fbxb-62	Protein FBXB-62	---	---	---
ech-1	Protein ECH-1	fatty acid beta-oxidation [GO:0006635]; metabolic process [GO:0008152]; oxidation-reduction process [GO:0055114]; fatty acid metabolic process [GO:0006631]	mitochondrion [GO:0005739]; mitochondrial fatty acid beta-oxidation multienzyme complex [GO:0016507]	3-hydroxyacyl-CoA dehydrogenase activity [GO:0003857]; oxidoreductase activity [GO:0016491]; enoyl-CoA hydratase activity [GO:0004300]; catalytic activity [GO:0003824]
F53F1.6	Protein F53F1.6	---	---	---
D1044.1	Protein D1044.1	---	---	phosphotransferase activity, alcohol group as acceptor [GO:0016773]
F11E6.3	Protein F11E6.3	positive regulation of growth rate [GO:0040010]	---	---
F32F2.3	ncRNA	---	---	---
C08D8.6	ncRNA	---	---	---
fbxb-21	Protein FBXB-21	---	---	---
fbxb-70	Protein FBXB-70	---	---	---
pqn-31	Protein PQN-31	---	---	---
C24G7.1	Protein C24G7.1	sodium ion transport [GO:0006814]	integral to membrane [GO:0016021]; membrane [GO:0016020]	sodium channel activity [GO:0005272]
F22B3.7	Protein F22B3.7	---	---	---
F40G9.15	Protein F40G9.15	---	integral to membrane [GO:0016021]	---
W05E10.16	ncRNA	nematode larval development [GO:0002119]; growth [GO:0040007]; embryo development ending in birth or egg hatching [GO:0009792]	---	---
CELE_B0547.34	ncRNA	---	---	---
C49G9.1	Protein C49G9.1	---	integral to membrane [GO:0016021]	---
F21A3.9	ncRNA	---	---	---
CELE_C43D7.8	Protein C43D7.8	---	---	---
CELE_Y41E3.19	Protein Y41E3.19	---	---	---
CELE_C06A1.2	Protein C06A1.2	---	---	---
spe-10	Protein SPE-10	establishment of nucleus localization [GO:0040023]; sperm motility [GO:0030317]; spermatid development [GO:0007286]; positive regulation of cell size [GO:0045793]; pseudopodium organization [GO:0031268]; cellular membrane fusion [GO:0006944]; organelle organization [GO:0006996]; localization [GO:0051179]	membrane-bounded organelle [GO:0043227]; integral to membrane [GO:0016021]	zinc ion binding [GO:0008270]
Y71H2B.1	Protein Y71H2B.1	---	---	fatty-acyl-CoA binding [GO:0000062]
T27B1.6	ncRNA	---	---	---
CELE_F38E1.3	Protein F38E1.3	---	---	protein kinase activity [GO:0004672]; ATP binding [GO:0005524]
C36F7.16	ncRNA	---	---	---
F09F9.1	Protein F09F9.1	---	integral to membrane [GO:0016021]	---
F56D1.15	ncRNA	---	---	---
F40G9.18	Protein F40G9.18	---	---	---
fbxc-25	Protein FBXC-25	---	---	---
Y74C10AR.2	Protein Y74C10AR.2	---	integral to membrane [GO:0016021]	---
fbxb-63	Protein FBXB-63	---	---	---
fbxa-202	Protein FBXA-202	---	---	---
B0353.2	ncRNA	---	---	---
fbxa-192	Protein FBXA-192	---	---	---
T12A2.19	ncRNA	---	---	---
Y37E11B.7	Protein Y37E11B.7	---	---	---
fbxa-128	Protein FBXA-128	---	---	---
CELE_Y8A9A.2	Protein Y8A9A.2	---	---	---
CELE_Y73C8C.3	Protein Y73C8C.3	---	---	---
F47C8.3	ncRNA	---	---	---
F43C11.6	Protein F43C11.6	---	integral to membrane [GO:0016021]	---
CELE_T28A11.3	Protein T28A11.3	---	---	---
pme-4	Protein PME-4	carbohydrate metabolic process [GO:0005975]	---	poly(ADP-ribose) glycohydrolase activity [GO:0004649]
CELE_F17E9.3	Protein F17E9.3	---	---	---
CELE_F49A5.10	Protein F49A5.10	---	---	---
tbb-6	Protein TBB-6	microtubule-based movement [GO:0007018]; protein polymerization [GO:0051258]; GTP catabolic process [GO:0006184]; microtubule-based process [GO:0007017]	microtubule [GO:0005874]; protein complex [GO:0043234]	structural molecule activity [GO:0005198]; GTP binding [GO:0005525]; GTPase activity [GO:0003924]
C32A9.1	Protein C32A9.1	---	integral to membrane [GO:0016021]	---
CELE_Y43F8B.1	Protein Y43F8B.1	---	---	---
R07C12.3	Protein R07C12.3	---	---	---
F18C5.14	ncRNA	---	---	---
F10G2.2	Protein F10G2.2	reproduction [GO:0000003]; embryo development ending in birth or egg hatching [GO:0009792]	---	---
CELE_T09F5.10	Protein T09F5.10	---	---	---
sri-38	Protein SRI-38	---	integral to membrane [GO:0016021]	---
CELE_ZK250.2	Protein ZK250.2	---	---	---
ZK1010.11	ncRNA	---	---	---
C29E6.11	ncRNA	---	---	---
CELE_E03H12.5	Protein E03H12.5	---	---	---
CELE_R102.1	Protein R102.1	---	---	---
T22F3.7	Protein T22F3.7	transmembrane transport [GO:0055085]	integral to membrane [GO:0016021]	transmembrane transporter activity [GO:0022857]
F26A10.17	ncRNA	---	---	---
F16C3.3	Protein F16C3.3	---	---	---
fbxa-42	Protein FBXA-42	---	---	---
CELE_F18E3.11	Protein F18E3.11	---	---	---
CELE_F58E2.2	Protein F58E2.2	---	---	---
CELE_F52C6.4	Protein F52C6.4	---	---	---
pgp-6	Protein PGP-6	transport [GO:0006810]; transmembrane transport [GO:0055085]	plasma membrane [GO:0005886]; integral to membrane [GO:0016021]	nucleoside-triphosphatase activity [GO:0017111]; nucleotide binding [GO:0000166]; ATPase activity [GO:0016887]; ATP binding [GO:0005524]; ATPase activity, coupled to transmembrane movement of substances [GO:0042626]
F09B12.5	Protein F09B12.5	---	---	---
CELE_T10C6.18	ncRNA	---	---	---
T05C3.2	Protein T05C3.2	---	---	protein binding [GO:0005515]; ATP binding [GO:0005524]
srd-69	Protein SRD-69	---	integral to membrane [GO:0016021]	---
CELE_C25D7.16	Protein C25D7.16	---	---	---
T04F3.7	ncRNA	---	---	---
E04D5.4	Protein E04D5.4	---	---	---
grsp-4	Protein GRSP-4	---	---	---
fbxb-30	Protein FBXB-30	---	---	---
K08A8.19	ncRNA	---	---	---
C29F7.t2	cdna:known chromosome:WBcel215:X:13442575:13442656:1 gene:C29F7.t2 transcript:C29F7.t2	---	---	---
