# Supplementary material for: KLF-1 orchestrates a xenobiotic detoxification program essential for longevity of mitochondrial mutants
Source: Nat Commun. 2019 Jul 25;10:3323. doi: 10.1038/s41467-019-11275-w (PMC6658563; doi:10.1038/s41467-019-11275-w)
Supplement: Supplementary file 5 — Supplementary Data 2 [file 41467_2019_11275_MOESM5_ESM.xlsx]

## Sheet: Sheet1
CA/GCCC position in the promoters of genes listed in Fig. 4a
Gene	Position from start codon
sod3	-1703
abf-2	-1405
	-932
F57G8.7	-463
Y71HB.1	-347
asp-3	-1000
col-20	-1663
Y45F10B.13	-444
col-103	-1770
	55
cyp33c2	-2003
	-951
	-59
	56
cdr-1	-878
	-248
ugt-62	-388
col-98	-263
	190
col-142	-1794
	163
col-119	205
col-8	-506
gst-1	-149
K03D3.2	-1892
	-1881
W01C9.1	-1830
col-178	-1829
	-1743
	-1681
	-1166
	-774
col-19	177
amt-4	-61
pmt-2	-478
Y45G12C.3	-1693
	-1017
F56A4.4	-1104
	-1017
dct-8	-340
dhs-7	-6
cyp-13a7	-152
CA/GCCC position in the promoters of selected cyp genes
Gene	Position from start codon
cyp-14a2	-1724
	-1651
	-1623
	-1210
cyp-14a4	-722
cyp-13a2	-976
	-212
cyp-13a5	-144
cyp-13a7	-2368
	-152
cyp-13a11	-2252
	-1773
	-1583
	-1381
	-1312
	-1096
	-1009
cyp-13a12	-1392
cyp-25a1	-2272
	-1228
cyp-33c2	-2168
	-2003
	-951
	-59
	76
cyp-33c3	-1171
	-638
	76
cyp-33d1	88
cyp-33d3	-1589
