# Supplementary material for: KLF-1 orchestrates a xenobiotic detoxification program essential for longevity of mitochondrial mutants
Source: Nat Commun. 2019 Jul 25;10:3323. doi: 10.1038/s41467-019-11275-w (PMC6658563; doi:10.1038/s41467-019-11275-w)
Supplement: Supplementary file 6 — Supplementary Data 3 [file 41467_2019_11275_MOESM6_ESM.xlsx]

## Sheet: List of targets
List of genes identified by ChIP-Seq analysis that are detected in both klf-1 overexpressor worms and isp-1;ctb-1 mutants
				Oxidative stress [19]*
Chromosome	PeakStart	PeakEnd	Symbol	Rotenone-sensitive	Paraquat-sensitive	EtBr-sensitive [20]*	NRTI-sensitive[21]*
I	397658	398221	otub-2		X		X
I	1068036	1068624	vps-4	X	X
I	1068036	1068624	gsa-1	X
I	1435495	1435884	mrpl-15			X
I	1676461	1676725	Y71G12B.35	X	X
I	1836232	1837372	egl-30
I	2291033	2291417	cdk-7	X	X
I	2542924	2543988	Y23H5B.3			X
I	2639631	2640041	mage-1	X	X
I	2876382	2876827	rpl-1
I	4540421	4540924	zig-9
I	4544047	4546336
I	4546534	4547725	Y119C1B.3			X
I	4548180	4548543	rpl-12	X
I	4701267	4701725	chd-7	X	X
I	4701267	4701725	W09C3.4		X
I	4769209	4769861	rpa-2
I	5152565	5153898	trf-2			X
I	5316028	5316842	let-526	X		X
I	5429815	5430119	atp-3				X
I	7474868	7475685	T28F4.1		X		X
I	7491823	7492249	T28F4.4			X
I	7500245	7500844	pbrm-1				X
I	7518255	7518963	C26C6.9				X
I	9625922	9626307	hsr-9	X	X	X	X
I	9721973	9722720	eat-16
I	9788508	9788873	cox-5A	X			X
I	9821442	9822330	F35C12.3				X
I	9938321	9938842	Y106G6A.1
I	10517066	10517327	che-13			X	X
I	11930021	11930446	R06C1.4	X			X
I	12039637	12040153	F58D5.5	X		X	X
I	13663235	13663537	W04A4.5	X		X	X
I	14855454	14856292	aex-5		X		X
II	4260038	4260532	clec-135				X
II	4376762	4377309	ntl-2
II	4641215	4642229	che-10	X		X
II	4642429	4643683
II	4643873	4644871	lgc-27				X
II	5346420	5346831	F09E5.9
II	5844587	5844988	H41C03.3	X			X
II	9588087	9589454	ugt-58		X		X
II	9811885	9812121	cyp-13A8
II	10563455	10563788	cdc-48.1	X			X
II	11438400	11441081	VW02B12L.2
II	11749256	11750152	gpb-1
II	12843762	12846149	lgc-35
II	13281474	13282409	Y48C3A.5			X	X
II	13598650	13599988	csp-1			X	X
II	13984928	13985455	sre-47
II	13985617	13986732
II	14019524	14020086	F01D5.10			X	X
II	14019651	14019938	cyp-37A1				X
II	14250214	14250531	hmg-1.1	X	X
II	14561688	14562194	mog-4	X		X	X
III	349524	350252	gei-4		X	X
III	354476	355263
III	833608	834039	zip-2	X		X	X
III	1017333	1020654	Y34F4.3		X
III	1017333	1020654	Y34F4.1	X		X	X
III	1299692	1301121	fbxa-75	X
III	1301262	1303063
III	1950287	1951524	rps-22	X
III	2077634	2082624	cpt-3	X		X
III	2171920	2172380	gcn-1	X		X
III	2597029	2597426	apb-1	X	X	X
III	2597029	2597426	mdt-19		X		X
III	2785773	2786201	cox-6b	X
III	3862907	3863481	brc-1	X	X	X	X
III	3862907	3863481	acs-19		x		X
III	3867363	3867764	rpl-3
III	3897119	3897556	tir-1		X	X
III	3987069	3987696	Y1A5A.1		X
III	4193574	4194144	xbp-1		X	X
III	4281712	4282631	sup-26	X	X
III	5018056	5018458	wip-1		X		X
III	5018056	5018458	mdt-11	X	X
III	5018056	5018458	r144.3		X
III	5018056	5018458	larp-1		X		X
III	5353120	5356583	thoc-5			X	X
III	5353120	5356583	glrx-21			X
III	5353120	5356583	Y32H12A.9
III	5356783	5357285
III	5357343	5358522
III	7498381	7498730	cgh-1	X		X	X
III	8043787	8044266	K12H4.5	X		X
III	8741426	8741883	pdhk-2				X
III	9765441	9765912	cbp-1		X
III	10270728	10271117	cnk-1	X
III	10633945	10634446	Y39A1A.9		X
III	10707085	10707421	mrpl-12			X
III	10742374	10742824	tbb-1	X		X	X
III	10759026	10759656	tasp-1		X		X
III	12608247	12608978	Y111B2A.12	X	X
III	12608247	12608978	epc-1			X
III	13022586	13023865	cyp-13a11			X	X
III	13070327	13070984	Y39E4B.6			X	X
III	13243507	13244058	Y43F4A.4			X
III	13244361	13245152			X	X
III	13293072	13293347	set-25		X	X
III	13296231	13296764	npp-18		X		X
III	13643608	13643924	set-16		X	X
IV	654752	655079	K11H12.8	X	X
IV	1420054	1420435	Y77E11A.7				X
IV	1659101	1659471	rps-28	X
IV	2828556	2830601	pudl-1
IV	3366659	3367171	vha-19			X	X
IV	4049544	4049840	pcn-1	X	X	X	X
IV	4749862	4750191	rpl-20				X
IV	5691146	5691559	C55C3.8
IV	6756411	6756890	H34C03.2	X		X	X
IV	8573270	8574024	Y59H11AM.4		X		X
IV	9046830	9047773	Y73F4A.1	X	X
IV	9048044	9048736
IV	11035226	11036050	fkb-1	X			X
IV	12314473	12315141	oac-58				X
IV	12638001	12638570	vha-7	X	X		X
IV	12891321	12891828	K08D8.1			X	X
IV	13360523	13362020	Y62E10A.3		X
IV	13887170	13887909	lin-66			X
IV	14776471	14777256	Y59H11AM.4		X		X
IV	14779299	14780510	Y57G11C.8		X		X
IV	17060767	17061450	tsen-54		X		X
IV	17249468	17250113	ZK550.3				X
IV	17278241	17278915	hsp-1				X
IV	17493502	17493829	nas-6			X
V	265043	267304	lgc-26	X			X
V	3099104	3099356	cyp-33C9			X	X
V	4194827	4195174	algn-5
V	4336084	4336650	irld-1
V	5073751	5074898	Y58A7A.2			X	X
V	5778189	5778501	F44E7.4	X			X
V	6172473	6173367	ttn-1		X
V	6173844	6174066				X
V	6174512	6175108					X
V	7923176	7923727	srsx-7			X
V	8700665	8701364	ZC178.2			X
V	8701434	8702277
V	9343879	9344646	tos-1	X	X	X
V	9546811	9547171	his-37	X	X	X
V	9730972	9731568	drap-1		X		X
V	11273788	11274561	clec-223	X	X		X
V	14768189	14769772	haf-7
V	16707187	16707662	clec-9			X
V	16707778	16709496
V	17115485	17116125	ZK218.8
V	17392221	17392968	srh-120
V	17393632	17394396
V	17951229	17951519	dpy-21
V	18169431	18169734	C14A6.7
V	19753412	19753650	clec-50	X		X	X
X	109568	114302	elk-2
X	289923	290982	Y47C4A.1
X	593472	593768	F13C5.2	X	X		X
X	1752252	1755129	Y75D11A.6
X	1945507	1946171	rgs-8.2		X
X	2852348	2852825	kin-29		X		X
X	3007228	3008026	Y48D7A.1
X	7077562	7079064	B0403.6
X	7823136	7823512	eef-1A.2	X
X	8368196	8368461	F40B5.2
X	10568337	10569140	bet-2	X	X	X
X	11605628	11606481	ftt-2				X
X	11785713	11786277	Y102F5A.1
X	11786328	11787932
*[19][20][21] are references for the different expression data as they appear in the Literature list in the main text.
