# Supplementary material for: KLF-1 orchestrates a xenobiotic detoxification program essential for longevity of mitochondrial mutants
Source: Nat Commun. 2019 Jul 25;10:3323. doi: 10.1038/s41467-019-11275-w (PMC6658563; doi:10.1038/s41467-019-11275-w)
Supplement: Supplementary file 7 — Supplementary Data 4 [file 41467_2019_11275_MOESM7_ESM.xlsx]

## Sheet: Sheet1
Lifespan data and statistics
genotype	condition	mean±SE	median survival	p value (Log-rank test)	Number of animals died/total
N2	L4440	27.47±0.6084	29		100/116
N2	klf-1	28.46±0.7885	29	ns 0.1725a	79/91
isp-1;ctb-1	L4440	38.6±1.460	38	<0.0001a	62/109
isp-1;ctb-1	klf-1	27.41±1.056	26	ns 0.9459a <0.0001b	66/104
isp-1	L4440	38.60±1.250	36	<0.0001a	62/110
isp-1	klf-1	22.71±0.7182	22	<0.0001a <0.0001b	88/109
N2	L4440	18.18±0.5148	18		90/117
isp-1;ctb-1	L4440	26.43±1.094	25	< 0.0001a	63/99
isp-1;ctb-1	klf-1	20.03±0.58315	19	<0.0001a <0.0001b	31/100
N2	L4440	19.25±0.4527	17		76/86
isp-1;ctb-1	klf-1	18.30±0.3875	19	ns 0.0631a <0.0042b	82/100
isp-1;ctb-1	L4440	21.86±0.7922	21	0.0011	87/99
N2	L4440	14.73±0.5125	14		107/120
N2	PQ L4440	19.42±0.5917	21	< 0.0001a	96/120
klf-1(tm1110)	L4440	13.81±0.4482	12	ns 0.1243a	104/120
klf-1(tm1110)	PQ L4440	14.26±0.6381	14	ns 0.8815a ns 0.1162h	74/120
N2	L4440	19.29±0.5817	19		115/121
N2	klf-1_L4440 L4	22.72±0.6457	23	0.0003a	102/115
N2	L4440_klf-1 L4	20.22±0.8090	21	ns 0.1751a	83/99
isp-1;ctb-1	L4440	26.47±1.623	28	< 0.0001a	66/83
isp-1;ctb-1	klf-1_L4440 L4	25.07±1.387	23	< 0.0001a ns 0.6424b	90/140
isp-1;ctb-1	L4440_klf-1 L4	17.76±0.8692	16	ns 0.6859a < 0.0001b	96/127
N2	L4440	18.18±0.5148	18		90/117
isp-1;ctb-1	L4440	25.30±0.8902	25	< 0.0001a	64/100
isp-1;ctb-1	L4440_cyps	19.31±0.5597	18	< 0.0001b	71/106
N2	L4440	19.85±0.6654	21		75/94
N2	PQ L4440_L4440	23.65±0.7101	25	0.0001a	69/105
N2	PQ L4440_klf-1	21.05±0.5480	21	ns 0.5000a 0.0002i	80/96
N2	PQ klf-1_klf-1	21.91±0.4631	23	ns 0.0912a 0.0015i	93/104
N2	PQ klf-1_L4440	23.62±0.7002	25	< 0.0001a ns 0.3977i	74/103
isp-1;ctb-1	L4440	26.43±1.094	25		63/99
isp-1;ctb-1	Vit C from D1	19.46±0.0.09689	16	< 0.0001a	59/71
isp-1;ctb-1	Vit C from L3	16.63±0.5569	15	< 0.0001a	49/52
isp-1;ctb-1	L4440	26.34±1.201	28		56/80
isp-1;ctb-1	Vit C from L3	22.72±1.140	22	0.0065a	18/114
isp-1;ctb-1	L4440	25.30±0.8903	25		64/100
isp-1;ctb-1	vit c D1 to Adult	20.96±0.6671	20	< 0.0001a	76/99
N2	L4440	23.17±0.7145	24		89/101
mev-1	L4440	13.83±0.4629	14	< 0.0001a	59/120
mev-1	klf-1	9.661±0.5895	10	< 0.0001a <0.0001f	66/119
gas-1	L4440	20.64±1.599	21	ns 0.3245a	52/98
gas-1	klf-1	11.69±0.8596	10	< 0.0001a <0.0001g	56/100
N2	L4440	17.92±0.4935	18		90/101
isp-1;ctb-1	klf-1 2nd generation	28.18±0.1.245	28	<0.0001a ns 0.4407b	49/78
isp-1;ctb-1	L4440	26.60±1.340	28	<0.0001a	45/101
N2	L4440	17.92±0.4935	18		90/101
N2	klf-1 2nd generation	18.74±0..5759	18	ns 0.3002	68/76
N2	L4440	16.20±0.7999	16		56/67
N2	klf-1 2nd generation	18.30±0.6492	16	ns 0.3273a	64/72
N2	L4440	14.45±0.6800	14		56/67
isp-1;ctb-1	klf-1 2nd generation	27.16±0.7848	27	<0.0001a ns 0.6157b	87/109
isp-1;ctb-1	L4440	25.40±0.9694	27	<0.0001a	81/103
N2	L4440	21.98±0.6800	22		85/100
N2	cco-1_L4440	34.53±1.478	33	<0.0001a	40/102
N2	cco-1_klf-1	26.4±1.067	28	<0.0001a <0.0001c	50/104
N2	cyc-1_L4440	46.03±1.372	50	<0.0001a	73/88
N2	cyc-1_klf-1	29.52±0.8660	30	<0.0001a <0.0001d	85/100
N2	atp-5_L4440	33.66±0.8498	33	<0.0001a	83/99
N2	atp-5_klf-1	27.91±1.010	26	<0.0001a <0.0001e	66/100
N2	L4440	23.76±0.6648	24		67/100
isp-1;ctb-1	L4440	34.32±1.521	36	<0.0001a	60/100
isp-1;ctb-1	L4440_klf-1 D3	27.62±0.8976	29	<0.0001a <0.0001b	60/99
isp-1;ctb-1	L4440_klf-1 D5	29.44±0.9136	29	<0.0001a 0.0003b	70/99
N2	L4440 25oC	16.10±0.5177	17		88/100
isp-1;ctb-1	L4440 25oC	19.69±0.9541	19	< 0.0001a	81/100
isp-1;ctb-1	L4440_klf-1 D3 25oC	17.10±0.8498	16	ns 0.1651 0.0193	70/97
isp-1;ctb-1	L4440_klf-1 D5 25oC	20.20±0.7512	19	<0.0001a ns 0.9954	88/104
N2	L4440	19.29±0.5817	19		115/121
isp-1;ctb-1	L4440	26.49±1.599	28	< 0.0001a	66/83
isp-1;ctb-1	cco-1	33.27±1.508	34	< 0.0001a 0.0027b	83/101
N2	L4440	16.10±0.4091	15		77/99
N2	klf-3	14.79±0.8057	13	ns 0.2314a	28/81
isp-1;ctb-1	L4440	22.37±1.254	19	< 0.0001a	49/71
isp-1;ctb-1	klf-3	12.50±0.5504	12	<0.0001a <0.0001b	28/100
isp-1;ctb-1	L4440	25.34±0.8774	25		64/100
isp-1;ctb-1	klf-1;klf-3	21.98±1.401	22	ns 0.1667	40/76
N2	L4440	19.13±0.784	20		77/100
N2	skn-1	17.62±0.5091	20	<0.0001a	95/108
isp-1;ctb-1	L4440	32.21±1.673	31	<0.0001a	39/99
isp-1;ctb-1	skn-1	28.51±1.565	31	<0.0001a ns 0.2030b	40/100
N2	L4440	23.37±0.6249	24		76/103
N2	cyps	19.18±0.4726	17	<0.0001a	78/100
isp-1;ctb-1	L4440	32.20±1.781	29	<0.0001a	64/101
isp-1;ctb-1	cyps	25.20±0.8207	25	ns 0.0501a <0.0001b	80/101
N2	L4440	21.8±0.5292	21		75/100
ATR4081	L4440	23.59±0.5834	25	<0.0001a	91/100
isp-1;ctb-1	L4440	27.75±1.091	26	<0.0001a	63/100
N2	L4440	19.38±0.3185	18		65/72
N2	cyps	16.07±0.3188	15	< 0.0001a	83/96
klf-1 OE	L4440	21.99±0.5889	18	<0.0001a	88/99
klf-1 OE	cyps	17.22±0.4730	18	<0.0001a 0.0001b	74/100
a Log-Rank test compared to N2 L4440
b Log-Rank test compared to isp-1;ctb-1 L4440
c Log-Rank test comapred to N2 cco-1_L4440
d Log-Rank test compared to N2 cyc-1_L4440
e Log-Rank test compared to N2 atp-5_L4440
f Log-Rank test compared to mev-1 L4440
g Log-Rank test compared to gas-1 L4440
h Log-Rank test compared to klf-1 L4440
l Log-Rank test compared to N2 PQ L4440_L4440
