# Supplementary material for: KLF-1 orchestrates a xenobiotic detoxification program essential for longevity of mitochondrial mutants
Source: Nat Commun. 2019 Jul 25;10:3323. doi: 10.1038/s41467-019-11275-w (PMC6658563; doi:10.1038/s41467-019-11275-w)
Supplement: Supplementary file 8 — Supplementary Data 5 [file 41467_2019_11275_MOESM8_ESM.xlsx]

## Sheet: Sheet1
List of the primers used for qPCR experiments
sod-1 forward	5'-GGCGATCTAGGAAATGTGGA-3'
sod-1 reverse	5'-CTTCTGCCTTGTCTCCGACT-3'
sod-2 forward	5'-GGTCTCCAAAGGAAACGTCA-3'
sod-2 reverse	5'-GATCCGAAGTCGCTCTTAATTGC-3'
sod-3 forward	5'-TCGGTTCCCTGGATAACTTG-3'
sod-3 reverse	5'-AAAGTGGGACCATTCCTTCC-3'
ctl-1 forward	5'-CGCAATCCACAGACTCACAT-3'
ctl-1 reverse	5'-AACCTTGAGCAGGCTTGAAA-3'
ctl-3 forward	5'-TCCTACACGGACACGCATTA-3'
ctl-3 reverse	5'-CGGAAACTGTTCGGGAAGTA-3'
cyp-13a7 forward	5'-AAAAATGGCAATGGGACAAG-3'
cyp-13a7 reverse	5'-AATACTTTGAATATCGGTAG-3'
cyp-34a9 forward	5'-AGCAAGGCAGAAACTTCCAA-3'
cyp-34a9 reverse	5'-ACCTGTGCCCAAAAGTGTTC-3'
cyp-14a1 forward	5'-CCTTTCTTGGGGTCTCATCA-3'
cyp-14a1 reverse	5'-AAGTAGCGGCTTGGATTGAA-3'
cyp-14a3 forward	5'-CAGGCACTGGAGACAAATCA-3'
cyp-14a3 reverse	5'-GCAAAAGAGAATGGGGGATT-3'
cyp-13a11 forward	5'-GCAAATTCTCGCCGTTGTAT-3'
cyp-13a11 reverse	5'-TCGTCTCCTGATTCCCATCT-3'
F56A4.4 forward	5'-CCGTGCCACAACTTTACTAC-3'
F56A4.4 reverse	5'-TTTCCTGCCTGTCCACCTTC-3'
gst-4 forward	5'-TGCTCAATGTGCCTTACGAG-3'
gst-4 reverse	5'-AGTTTTTCCAGCGAGTCCAA-3'
klf-1 forward	5'-TAGTCCGACAAGTCCGTGTG-3'
klf-1 reverse	5'-TGAAGCCGTCAGTTCGTCTA-3'
nhr-57 forward	5'-GACTCTGTGTGGAGTGATGGAGAG-3'
nhr-57 reverse	5'-TGGCTCTTGGTGTCAATTTCGGG-3'
egl-9 forward	5'-GAGATCCACGTTTTGTTAAAGTCGC-3'
egl-9 reverse	5'-CGGCGGACAAGGAATTGATAAGGAG-3'
act-1 forward	5'-TCGTCCTCGACTCTGGAGAT-3'
act-1 reverse	5'-GCCATTTCTTGCTCGAAGTC-3'
Y45F10D.4 forward	5'-GTCGCTTCAAATCAGTTCAGC-3'
Y45F10D.4 reverse	5'-GTTCTTGTCAAGTGATCCGACA-3'
klf-2 forward	5'-AAAATGCCCATCACCAACAT-3'
klf-2 reverse	5'-TGTAGTGCTGCTCGATGACC-3'
klf-3 forward	5'-TTCATTCGATGACTCCACCA-3'
klf-3 reverse	5'-AGGGTGAAGAGCGAGTTGAA-3'
cyp3A13 -144 forward	5'-GACGATTCTTGCTTACCAGAAGG-3'
cyp3A13-478-reverse	5'-ATGAGGCAGGGATTAGGAGAAG-3'
cyp2C70-179-forward	5'-AGTATGGCCCTGTGTTTACTGT-3'
cyp2C70-643-reverse	5'-CTGTGCAGTGCCTACCCTATT-3'
Klf4-1757-forward	5'-CCAAAGAGGGGAAGAAGGTC-3'
Klf4-1971-reverse	5'-CCTGTGTGTTTGCGGTAGTG-3'
Klf5-1312-forward	5'-GCCAGTTAATTCGCCAACTC-3'
Klf5-1489-reverse	5'-GGTGCACTTGTAGGGCTTCT-3'
HPRT_607_forward	5'-GCCCCAAAATGGTTAAGGTT-3'
HPRT_814_reverse	5'-TTGCGCTCATCTTAGGCTTT-3'
cyp-13a11 ChiP-qPCR forward	5'-ATGGACACCCAGGACAACC-3'
cyp-13a11 ChiP-qPCR reverse	5'-TGAATAAAGGCAAGGCAGTG-3'
