# Supplementary material for: KLF-1 orchestrates a xenobiotic detoxification program essential for longevity of mitochondrial mutants
Source: Nat Commun. 2019 Jul 25;10:3323. doi: 10.1038/s41467-019-11275-w (PMC6658563; doi:10.1038/s41467-019-11275-w)
Supplement: Supplementary file 10 — Source Data [file 41467_2019_11275_MOESM10_ESM.xlsx]

## Sheet: Source Data File
Source Data
KLF-1 orchestrates a xenobiotic detoxification program essential for longevity of mitochondrial mutants
The Source Data File contains the data underlying all reported averages in the graphs and uncropped versions of the western blots presented in the Figures.

## Sheet: Fig.1d
wild type L4	isp-1;ctb-1 L4	wild type D1	isp-1;ctb-1 D1	wild type D5	isp-1;ctb-1 D5
1.12883	1.13257	0.929203	3.38918	2.35871	2.20561
1.09998	1.53668	0.972424	3.06479	2.13768	2.63508
1.25675	1.47375	1.12383	1.74199	2.71282	2.46376
1.05252	1.10066	1.03402	2.05708	2.56767	2.20896
0.998734	1.32639	0.940516	2.81416	1.77449	2.78401

## Sheet: Fig.2a
wt L4440	wt klf-1	isp-1;ctb-1 L4440 D1	isp-1;ctb-1 klf-1	wt L4440 d5	wt klf-1 d5	isp-1;ctb-1 L4440 D5	isp-1;ctb-1 klf-1 d5
1.69525	0.920058	10.2406	6.35168	1.43062	1.66166	4.26746	4.26746
0.812947	0.4897	14.318	11.1824	0.519371	2.72475	9.68478	8.33128
0.386468	0.837724	9.23426	10.4582	0.805868	1.19922	7.868	7.868
0.546608	0.974621	8.33128	7.56276	1.56089	1.9091	8.33128	7.56276
1.55872	0.346293	11.4768	6.26598	0.940459	0.940459	11.4768	6.26598

## Sheet: Fig.2b
anti-HSP60						anti-HSP70/HSP-6						anti-GFP						anti-tubulin

## Sheet: Fig.2c
nhr-57
WT control D1	WT klf-1 D1	isp-1;ctb-1 control D1	isp-1;ctb-1 klf-1 D1	WT control D5	WT klf-1 D5	isp-1;ctb-1 control D5	isp-1;ctb-1 klf-1 D5
0.7904	0.9834	1.6558	1.4238	5.4213	5.9643	4.2795	7.0313
1.0679	1.2123	1.4335	1.326	5.1682	5.0426	2.4438	6.0873
1.1123	1.2322	1.6829	1.841	5.2309	7.1221	2.9761	8.4347
0.9418	1.1671	2.2027	1.3395	5.1342	6.4868	3.9399	6.364
1.6983	0.895		2.1311			3.0409
egl-9
WT control D1	WT klf-1 D1	isp-1;ctb-1 control D1	isp-1;ctb-1 klf-1 D1	WT control D5	WT klf-1 D5	isp-1;ctb-1 control D5	isp-1;ctb-1 klf-1 D5
1.1161	1.125	0.8803	0.8529	2.0651	2.2894	1.4867	2.5335
0.7652	1.1262	0.8475	1.0321	2.319	1.8607	1.0046	2.2368
1.2487	1.1144	0.9002	0.8575	2.0637	2.3401	1.3719	2.1892
1.0796	1.0966	0.9871	0.6347	2.5468	2.5183	1.4859	2.9401
1.4325	0.9048		1.0355				2.4979

## Sheet: Fig. 3b
Oxyblot									anti-MnSOD

## Sheet: Fig. 3c
WT control D1	WT klf-1 D1	isp-1;ctb-1 control D1	isp-1;ctb-1 klf-1 D1	WT control D5	WT klf-1 D5	isp-1;ctb-1 control D5	isp-1;ctb-1 klf-1 D5
1.04375	1.62059	1.22653	1.40114	1.25643	1.73194	1.63409	1.89242
0.737762	0.907026	1.48049	1.5826	1.31669	1.31074	1.11799	1.39252
1.21849	1.14087	1.76046	1.20825	1.51969	1.70078	1.20153	1.48663
1.13487	0.909113	1.36169	1.00892	1.17778	1.61792	1.49378	1.97687
1.02667	1.22917	1.22506	0.927453	1.13308	1.51429	1.10195
0.838465	0.812637	0.933818				1.0306

## Sheet: Fig. 3d
WT control D1	WT klf-1 D1	isp-1;ctb-1 control D1	isp-1;ctb-1 klf-1 D1	WT control D5	WT klf-1 D5	isp-1;ctb-1 control D5	isp-1;ctb-1 klf-1 D5
0.86266	0.874208	1.71741	1.23127	1.54148	1.30991	1.62098	1.32989
1.12026	1.94423	1.92582	1.39579	1.72087	2.22251	2.51596	2.59582
1.01708	0.993236	1.99153		1.40928	1.69897	1.46062	1.63178

## Sheet: Fig. 4b
cyp-13a7
WT control D1	WT klf-1 D1	isp-1;ctb-1 control D1	isp-1;ctb-1 klf-1 D1	WT control D5	WT klf-1 D5	isp-1;ctb-1 control D5	isp-1;ctb-1 klf-1 D5
1.11512	0.30587	162.436	22.9368	7.53727	0.635634	26.0478	2.64537
0.871147	0.367238	104.472	9.61662	35.8269	1.32384	43.5874	4.10667
0.71718	0.909942	92.8808	15.5168	2.66136	4.62998	24.6284	11.4107
0.957921	0.549397	249.51	16.2173	10.6101	5.16292	45.0088	7.13094
1.33864
cyp-13a11
WT control D1	WT klf-1 D1	isp-1;ctb-1 control D1	isp-1;ctb-1 klf-1 D1	WT control D5	WT klf-1 D5	isp-1;ctb-1 control D5	isp-1;ctb-1 klf-1 D5
0.460072	1.63627	34.0952	2.19558	5.99267	1.29764	47.6983	8.71689
0.596254	0.549971	20.8404	7.71698	8.59815	3.68475	36.5005	18.9168
3.29786	2.83059	20.8404	3.11142	6.76944	4.4476	57.9146	15.7126
0.326658	0.344481	10.9001	4.53113	12.1427	1.37596	53.0618	8.86148
0.344084				12.9261	1.57417	67.661	15.5315
cyp-14a1
WT control D1	WT klf-1 D1	isp-1;ctb-1 control D1	isp-1;ctb-1 klf-1 D1	WT control D5	WT klf-1 D5	isp-1;ctb-1 control D5	isp-1;ctb-1 klf-1 D5
1.16152	0.890861	6.56657	4.73923	0.704156	0.456573	2.59732	1.91937
0.7043	1.05341	5.45252	3.49748	1.44995	0.319914	2.83289	1.67428
0.958105	0.917494	14.5223	1.45764	0.916651	0.554049	5.65588	2.20874
0.750401	0.23868	5.59702	3.75101	1.59066	0.634945	3.26025	1.39705
1.42568		11.2961		1.23508	0.931244		0.99905
cyp-14a3
WT control D1	WT klf-1 D1	isp-1;ctb-1 control D1	isp-1;ctb-1 klf-1 D1	WT control D5	WT klf-1 D5	isp-1;ctb-1 control D5	isp-1;ctb-1 klf-1 D5
0.970167	0.50779	4.16641	0.601987	40.8511	0.768334	14.136	1.767
0.993991	1.43575	2.06953	0.707256	28.0573	5.14013	12.1241	1.60748
1.03584	1.55273	1.78981	0.50219	35.8352	1.70859	11.3593	1.04558
0.998756	0.341819	5.4729	0.628878	39.8858	2.05524	21.8461	3.11084
	0.838745	1.37297		10.316	2.85661	11.8376	4.30289
cyp-34a9
WT control D1	WT klf-1 D1	isp-1;ctb-1 control D1	isp-1;ctb-1 klf-1 D1	WT control D5	WT klf-1 D5	isp-1;ctb-1 control D5	isp-1;ctb-1 klf-1 D5
1.21717	0.482217	4.28626	0.844747	0.755328	0.445455	0.720668	0.488483
0.77368	0.579238	1.81387	0.610978	0.962944	0.437872	0.926983	0.378595
0.87659	0.609326	1.23743	0.671905	0.913917	0.445001	1.06913	0.39872
1.0065	0.329589	1.66023	0.644015	1.2725	0.465695	0.938463	0.448624
1.12605	0.56076	1.65591	0.786048	0.684253	0.597628	0.830074	0.427225

## Sheet: Fig. 4c
cyp13a11		average	delta CT	delta delta CT	2^(delta delta CT)
Ip 4081 1	20.1422
Ip 4081 1	19.8595	20.0009
IP 4081 2	19.8357
IP 4081 2	19.7516	19.7936
4081 1	29.7365
4081 1	28.1674	28.952	8.95111	0.443921	0.735134
4081 2	27.779
4081 2	27.9348	27.8569	8.06327	-0.443921	1.3603
			8.50719
IP 4082 1	20.4862
IP 4082 1	20.3032	20.3947
IP 4082 2	20.5926
IP 4082 2	20.6619	20.6273
4082 1	26.8057
4082 1	26.4916	26.6486	6.25396	-2.25324	4.76751
4082 2	27.27
4082 2	27.0115	27.1407	6.51346	-1.99373	3.98264

[truncated: 41 more sheets: Fig. 4d, Fig. 5a, Fig. 5b, Fig. 5c, Fig. 5e, Fig. 5f, Fig. 5g, Fig. 6e, Fig. 6f, Fig. 6g, Fig. 6h, Fig. 7b, Fig. 7c, Fig. 7d, Fig. 7e, Fig. 7f, Fig. 7g, Fig. 7h, Fig. 7j, Supplementary Fig. 3a …]
